# Supplementary material for: Effects of Shade and Planting Methods on the Growth of Heracleum moellendorffii and Adenophora divaricata in Different Soil Moisture and Nutrient Conditions
Source: Plants (Basel). 2021 Oct 17;10(10):2203. doi: 10.3390/plants10102203 (PMC8537555; doi:10.3390/plants10102203)
Supplement: Supplementary file 1 [file plants-10-02203-s001.zip]

Archive with 1 entries (1 files):
- plants-1413813-supplementary.pdf
